# Supplementary material for: The Predictive Capacity of the 3-Meter Backward Walk Test for Falls in Older Adults: A Case–Control Analysis
Source: J Funct Morphol Kinesiol. 2025 Apr 30;10(2):154. doi: 10.3390/jfmk10020154 (PMC12101408; doi:10.3390/jfmk10020154)
Supplement: Supplementary file 1 [file jfmk-10-00154-s001.zip]

Archive with 1 entries (1 files):
- jfmk-3597798-supplementary.pdf
